# Supplementary material for: Data-Driven Dietary Patterns, Nutrient Intake and Body Weight Status in a Cross-Section of Singaporean Children Aged 6–12 Years
Source: Nutrients. 2021 Apr 17;13(4):1335. doi: 10.3390/nu13041335 (PMC8074157; doi:10.3390/nu13041335)
Supplement: Supplementary file 1 [file nutrients-13-01335-s001.zip]

Archive with 1 entries (1 files):
- nutrients-1163330-supplementary.pdf
